# Supplementary material for: Discovery of Indole–Thiourea Derivatives as Tyrosinase Inhibitors: Synthesis, Biological Evaluation, Kinetic Studies, and In Silico Analysis
Source: Int J Mol Sci. 2024 Sep 5;25(17):9636. doi: 10.3390/ijms25179636 (PMC11394742; doi:10.3390/ijms25179636)
Supplement: Supplementary file 1 [file ijms-25-09636-s001.zip]

Archive with 1 entries (1 files):
- ijms-3155604-supplementary.pdf
